# Supplementary material for: Telomere-to-telomere assembly of cassava genome reveals the evolution of cassava and divergence of allelic expression
Source: Hortic Res. 2023 Oct 5;10(11):uhad200. doi: 10.1093/hr/uhad200 (PMC10673656; doi:10.1093/hr/uhad200)
Supplement: SupplementrayFigure1_18_uhad200 [file supplementrayfigure1_18_uhad200.zip]

Archive with 1 entries (1 files):
- SupplementrayFigure1_18_uhad200.pdf
