# Supplementary material for: Telomere-to-telomere assembly of cassava genome reveals the evolution of cassava and divergence of allelic expression
Source: Hortic Res. 2023 Oct 5;10(11):uhad200. doi: 10.1093/hr/uhad200 (PMC10673656; doi:10.1093/hr/uhad200)
Supplement: TableS1-14_uhad200 [file tables1-14_uhad200.xlsx]

## Sheet: Table S1
Supplementary Table 1. Summary of the sequence data for XX048
	HiFi	Hi-C	Illumina	ONT reads of the selfed first generation sample X045
Number of reads	2533841	773775544	1117714978	2134459
Sequenced base	37944899311	116066331600	167657246700	23370577182
Mean depth of coverage	~55	~170	~249	~35

## Sheet: Table S2
Supplementary Table 2. Preliminary prediction of centromere position and telomere length
Chromosome	Centromere		Telomere
	Start	End	Left length	Right length
ChrA01	10500000	13000000	/	8140
ChrA02	/	/	25638	/
ChrA03	/	/	3199	/
ChrA04	12000000	13700000	18004	5015
ChrA05	17900000	18800000	664	16528
ChrA06	16300000	16900000	12090	9480
ChrA07	/	/	8819	15554
ChrA08	22800000	25100000	16915	6357
ChrA09	23600000	25200000	6039	3493
ChrA10	/	/	14199	/
ChrA11	/	/	18453	19807
ChrA12	16400000	20500000	/	11561
ChrA13	/	/	/	10212
ChrA14	15500000	16800000	12838	1245
ChrA15	17500000	19100000	6281	/
ChrA16	10300000	12100000	10412	13171
ChrA17	17600000	19500000	14678	3116
ChrA18	/	/	13801	/
ChrB01	/	/	7474	30815
ChrB02	32500000	34400000	12583	/
ChrB03	/	/	/	11829
ChrB04	12500000	14000000	3280	/
ChrB05	15700000	18700000	672	1589
ChrB06	17300000	18700000	2581	877
ChrB07	/	/	12334	8765
ChrB08	/	/	8552	15126
ChrB09	23000000	24400000	8442	16640
ChrB10	/	/	13656	12211
ChrB11	/	/	/	/
ChrB12	17700000	19100000	6847	/
ChrB13	/	/	7813	16115
ChrB14	14700000	15900000	11748	4192
ChrB15	18100000	19800000	3667	/
ChrB16	9800000	13800000	10412	13171
ChrB17	17300000	20100000	14356	6081
ChrB18	/	/	2435	/

## Sheet: Table S3
Supplementary Table 3. Statistics of repeat sequence
Type	Length (bp)	Percent of genome (%)
DNA	17556593	1.32
LINE	18304425	1.38
SINE	58241	0
LTR	595803208	44.79
LTR-Gypsy	525425890	39.5
LTR-Copia	61956820	4.66
Satellite	648886	0.05
Simple_repeat	90085	0.01
Other	11508	0
Unknown	326133059	24.52
Total	928694767	69.82

## Sheet: Table S4
Supplementary Table 4. Statistics of gene elements
Item
Total number of gene	74980
Average of mRNA length (bp)	4633.43
Average cds length of per gene (bp)	1227.24
Average exon number of per gene	5.17
Average of exon length (bp)	317.28
Average of intron length (bp)	716.51
Total number of exon	387667
Total number of intron	312687
Total intron length (bp)	224044310

## Sheet: Table S5
Supplementary Table 5. Statistics of non-coding RNA
Type		Copy	Average length (bp)	Total length (bp)	Percent of genome
miRNA		559	124	69420	0.005219
tRNA		1982	75	148608	0.011173
rRNA	rRNA	2455	221	543532	0.040864
	18S	153	1657	253596	0.019066
	28S	141	197	27800	0.00209
	5.8S	137	156	21331	0.001604
	5S	2024	119	240805	0.018104
snRNA	snRNA	954	116	110872	0.008336
	CD-box	620	104	64370	0.004839
	HACA-box	108	127	13667	0.001028
	splicing	226	145	32835	0.002469
	scaRNA	0	0	0	0

## Sheet: Table S6
Supplementary Table 6. General statistics on centromere of some chromosomes of XX048
Chromosome	Start	End	Length	Motif copy number	Motif
ChrA08	22832696	25118887	2286191	2405	AAAAAAATAATTTTCAGATCCGAATTGATAATTATTTTCTTAATTATGCATGATATAAAAAAGGTTGATCAAAGCAGATTAAGACCAAAAATTGCGAAACATGATCAAACCGAGATGATCAAACAGATAATTTCTAAATTGGAAAATTAAAACAAGGAAACAAGCGGGAACCATGTGATTTGAGCATATTTTTCATATAATGCATAATT
ChrB13	24347578	24718276	370698	1309
ChrA04	12299773	13491062	1191289	1809	AACATTAAAAAAGAAATAATGGGCCCAAAATAAACGACAGTGCCTTTCTTACCCAAAATATTATACTCATACATTATAAACAAAATTGTTATTATTAGTAATCATTTATTCAAATATTCAATTAAAATAAAACTTTAATTGTTCACTTTAATTAGTTTAAAGTCAAG
ChrB04	12786328	13806044	1019716	1482
ChrA15	17861999	19622327	1760328	1921
ChrB15	18165734	19599754	1434020	2835

## Sheet: Table S7
Supplementary Table 7. Statistics of intra-haplotype variation
Variation type	Count	Length of XX048 hapB genome	Length of XX048 hapA genome
Syntenic regions	11154	380703643	380791653
Inversions	98	12824399	8984153
Translocations	7940	52936164	52872670
Duplications (reference)	20085	96381480	\
Duplications (query)	13196	\	54272148
Not aligned (reference)	22006	150210139	\
Not aligned (query)	21563	\	153552361
SNPs	3178815	3178815	3178815
Insertions	313643	\	2792000
Deletions	265761	2824971	\
Copygains	974	\	2941799
Copylosses	908	3248816	\
Tandem repeats	224	752097	768014

## Sheet: Table S8
Supplementary table 8. Statistics of SNPs annotation
Type	Count	Percent
Downstream	1009322	0.20074
Exon	125138	0.02285
Intergenic	2411773	0.4404
Intron	565330	0.10323
Splice site acceptor	324	6e-05
Splice site donor	329	6e-05
Splice site region	8479	0.00155
Upstream	1187256	0.2168
Utr 3 prime	43890	0.00801
Utr 5 prime	34450	0.00629

## Sheet: Table S9
Supplementary Table 9. Distribution of the number and average length of pangenomic variations
Chromosome	Number	Average length (bp)
ChrB01	4861	268.222
ChrB02	4386	272.211
ChrB03	4204	266.738
ChrB04	3680	282.836
ChrB05	3736	266.352
ChrB06	3702	277.275
ChrB07	3214	283.319
ChrB08	3818	271.267
ChrB09	3806	263.429
ChrB10	3967	284.557
ChrB11	4219	269.945
ChrB12	3368	273.749
ChrB13	3310	273.115
ChrB14	3482	264.17
ChrB15	3086	265.335
ChrB16	3270	275.286
ChrB17	2718	271.53
ChrB18	2947	268.396

## Sheet: Table S10
Supplementary Table 10. Information of the six differentially expressed alleles in the auxin response pathway
Allele id	HapA gene id	HapA gene position	HapB gene id	HapB gene position
XX048_Allele_5462	DescChrA04G00427490	ChrA04 27816575-27817848	DescChrB04G00301380	ChrB04 29153256-29155132
XX048_Allele_5464	DescChrA04G00427600	ChrA04 27865120-27865654	DescChrB04G00301470	ChrB04 29205448-29205750
XX048_Allele_5466	DescChrA04G00427640	ChrA04 27921174-27921618	DescChrB04G00301510	ChrB04 29219027-29219329
XX048_Allele_5467	DescChrA04G00427690	ChrA04 27939811-27941977	DescChrB04G00301530	ChrB04 29220510-29220812
XX048_Alle_7506	DescChrA05G00531900	ChrA05 31591540-31595799	DescChrB05G00509720	ChrB05 31735010-31739262
XX048_Allele_12895	DescChrA10G00560070	ChrA10 3675673-3685756	DescChrB10G00664420	ChrB10 3195193-3200434

[truncated: 4 more sheets: Table S11 , Table S12, Table S13, Table S14]
